# Supplementary material for: Apigenin Modulates AnxA6- and TNAP-Mediated Osteoblast Mineralization
Source: Int J Mol Sci. 2022 Oct 29;23(21):13179. doi: 10.3390/ijms232113179 (PMC9658728; doi:10.3390/ijms232113179)
Supplement: Supplementary file 1 [file ijms-23-13179-s001.zip]

Archive with 1 entries (1 files):
- ijms-1995590-supplementary.pdf
